# Supplementary material for: Cognitive Digital Intervention for Older Patients with Parkinson’s Disease during COVID-19: A Mixed-Method Pilot Study
Source: Int J Environ Res Public Health. 2022 Nov 11;19(22):14844. doi: 10.3390/ijerph192214844 (PMC9690754; doi:10.3390/ijerph192214844)
Supplement: Supplementary file 1 [file ijerph-19-14844-s001.zip]

Archive with 1 entries (1 files):
- ijerph-1998254-supplementary.pdf
